# Supplementary material for: Effects of Pueraria candollei var mirifica (Airy Shaw and Suvat.) Niyomdham on Ovariectomy-Induced Cognitive Impairment and Oxidative Stress in the Mouse Brain
Source: Molecules. 2021 Jun 5;26(11):3442. doi: 10.3390/molecules26113442 (PMC8201258; doi:10.3390/molecules26113442)
Supplement: Supplementary file 1 [file molecules-26-03442-s001.zip]

Archive with 1 entries (1 files):
- molecules-1224184-supplementary.pdf
